# Supplementary material for: Raman Spectroscopy on Free-Base Meso-tetra(4-pyridyl) Porphyrin under Conditions of Low Temperature and High Hydrostatic Pressure
Source: Molecules. 2024 May 17;29(10):2362. doi: 10.3390/molecules29102362 (PMC11124280; doi:10.3390/molecules29102362)
Supplement: Supplementary file 1 [file molecules-29-02362-s001.zip]

Archive with 1 entries (1 files):
- molecules-2890547-supplementary.pdf
